# Supplementary material for: Predicting knee osteoarthritis severity: comparative modeling based on patient’s data and plain X-ray images
Source: Sci Rep. 2019 Apr 8;9:5761. doi: 10.1038/s41598-019-42215-9 (PMC6453934; doi:10.1038/s41598-019-42215-9)
Supplement: Supplementary file 1 — Dataset 1 [file 41598_2019_42215_MOESM1_ESM.xlsx]

## Sheet: Sheet1
	Predicting knee osteoarthritis severity: comparative modeling based on patient's data and plain X-ray images
	Jaynal Abedin, Joseph Antony, Kevin McGuinness, Kieran Moran, Noel E O'Connor, Dietrich Rebholz-Schuhmann and John Newell
	Supplementary table-1: Description of variables used in the analysis
Variable Name	Description	Type
SIDE	Left and right kee indicator	Binary
P01HEIGHT	Patient's Height	Continuous
P02RACE	Racial background (White = 1, Non-White = 0)	Binary
P02SEX	Gender of patient (Female = 1, Male = 0)
V00AGE	Patient's Age	Continuous
P01KSURGL	Left knee, ever have surgery or arthroscopy	Binary
P01INJL	Left knee, ever injured badly enough to limit ability to walk for at least two days	Binary
V00KSXLKN5	Left knee symptoms: bend knee fully, last 7 days	Ordered Categorical
V00KSXLKN4	Left knee symptoms: straighten knee fully last 7 days	Ordered Categorical
P01KPNLEV	Left knee pain, aching or stiffness: ever had more than half the days of a month	Binary
V00WPLKN1	Left knee pain: walking, last 7 days	Ordered Categorical
V00KSXLKN1	Left knee symptoms: swelling, last 7 days	Ordered Categorical
V00KSXLKN2	Left knee symptoms: feel grinding, hear clicking or any other type of noise when knee moves, last 7 days	Ordered Categorical
V00P7LKFR	Left knee pain: how often	Ordered Categorical
V00KSXLKN3	Left knee symptoms: knee catch or hang up when moving, last 7 days	Ordered Categorical
V00WPLKN2	Left knee pain: stairs, last 7 days	Ordered Categorical
V00KPLKN3	Left knee pain: bending knee fully, last 7 days	Ordered Categorical
P01KPNL12	Left knee pain, aching or stiffness: any, past 12 months	Binary
V00KPLKN1	Left knee pain: twisting/pivoting on knee last 7 days	Ordered Categorical
V00P7LKRCV	Left knee pain: severity, past 7 days, rated on scale of 0-10	Continuous
V00KPLKN2	Left knee pain: straightening knee fully last 7 days	Ordered Categorical
V00WPLKN3	Left knee pain: in bed, last 7 days	Ordered Categorical
V00WSLKN1	Left knee stiffness: in morning, last 7 days	Ordered Categorical
V00DILKN12	Left knee difficulty: lying down, last 7 days	Ordered Categorical
P01PMLKRCV	Left knee pain: severity, past 30 days, rated on scale of 0-10	Continuous
V00DILKN1	Left knee difficulty: down stairs, last 7 days	Ordered Categorical
V00WSLKN2	Left knee stiffness: later in day, last 7 days	Ordered Categorical
V00DILKN3	Left knee difficulty: stand from sitting last 7 days	Ordered Categorical
V00WPLKN5	Left knee pain: standing, last 7 days	Ordered Categorical
V00DILKN6	Left knee difficulty: walking, last 7 days	Ordered Categorical
V00DILKN2	Left knee difficulty: up stairs, last 7 days	Ordered Categorical
V00WPLKN4	Left knee pain: sit or lie down, last 7 days	Ordered Categorical
V00DILKN4	Left knee difficulty: standing, last 7 days	Ordered Categorical
V00DILKN10	Left knee difficulty: get out of bed, last 7 days	Ordered Categorical
V00DILKN7	Left knee difficulty: in car/out of car, last 7 days	Ordered Categorical
V00DILKN5	Left knee difficulty: bending, last 7 days	Ordered Categorical
V00DILKN17	Left knee difficulty: light chores, last 7 days	Ordered Categorical
V00DILKN8	Left knee difficulty: shopping, last 7 days	Ordered Categorical
V00DILKN16	Left knee difficulty: heavy chores, last 7 days	Ordered Categorical
V00DILKN14	Left knee difficulty: sitting, last 7 days	Ordered Categorical
V00DILKN11	Left knee difficulty: socks off, last 7 days	Ordered Categorical
V00DILKN9	Left knee difficulty: socks on, last 7 days	Ordered Categorical
V00BPSYS	Blood pressure: systolic (mm Hg)	Continuous
P01LXRKOA	Left knee baseline radiographic OA (Yes/No)	Binary
V00DILKN15	Left knee difficulty: on/off toilet, last 7 days	Ordered Categorical
P01ARTDOC	Currently seeing doctor or other health care professional for arthritis	Binary
P01ARTHOTH	Doctor ever said you have some other type of arthritis	Binary
V00KOOSFX5	Either knee difficulty: kneeling, last 7 days	Ordered Categorical
P02KPMED	Either knee, used medication for pain, aching or stiffness past 12 months	Binary
P01KPMED	Either knee, used medication for pain, aching or stiffness past 12 months	Binary
V00BPDIAS	Blood pressure: diastolic (mm Hg)	Continuous
P01WEIGHT	Patient's weight	Continuous
P01KPACT30	Either knee, limit activities due to pain, aching or stiffness past 30 days	Binary
P01RAIA	Doctor ever said you have rheumatoid arthritis or other inflammatory arthritis	Binary
V00DIRKN11	Right knee difficulty: socks off, last 7 days	Ordered Categorical
V00DIRKN15	Right knee difficulty: on/off toilet, last 7 days	Ordered Categorical
V00DIRKN17	Right knee difficulty: light chores, last 7 days	Ordered Categorical
V00DIRKN9	Right knee difficulty: socks on, last 7 days	Ordered Categorical
V00DIRKN10	Right knee difficulty: get out of bed, last 7 days	Ordered Categorical
V00DIRKN14	Right knee difficulty: sitting, last 7 days	Ordered Categorical
V00DIRKN12	Right knee difficulty: lying down, last 7 days	Ordered Categorical
V00DIRKN16	Right knee difficulty: heavy chores, last 7 days	Ordered Categorical
V00DIRKN4	Right knee difficulty: standing, last 7 days	Ordered Categorical
V00DIRKN5	Right knee difficulty: bending, last 7 days	Ordered Categorical
V00DIRKN7	Right knee difficulty: in car/out of car, last 7 days	Ordered Categorical
V00WSRKN1	Right knee stiffness: in morning, last 7 days	Ordered Categorical
V00DIRKN8	Right knee difficulty: shopping, last 7 days	Ordered Categorical
V00DIRKN3	Right knee difficulty: stand from sitting, last 7 days	Ordered Categorical
V00WSRKN2	Right knee stiffness: later in day, last 7 days	Ordered Categorical
V00WPRKN4	Right knee pain: sit or lie down, last 7 days	Ordered Categorical
V00DIRKN6	Right knee difficulty: walking, last 7 days	Ordered Categorical
V00DIRKN1	Right knee difficulty: down stairs, last 7 days	Ordered Categorical
V00WPRKN5	Right knee pain: standing, last 7 days	Ordered Categorical
V00DIRKN2	Right knee difficulty: up stairs, last 7 days	Ordered Categorical
V00WPRKN3	Right knee pain: in bed, last 7 days	Ordered Categorical
V00KPRKN2	Right knee pain: straightening knee fully, last 7 days	Ordered Categorical
V00KPRKN3	Right knee pain: bending knee fully, last 7 days	Ordered Categorical
V00KSXRKN3	Right knee symptoms: knee catch or hang up when moving, last 7 days	Ordered Categorical
V00KSXRKN4	Right knee symptoms: straighten knee fully, last 7 days	Ordered Categorical
V00WPRKN2	Right knee pain: stairs, last 7 days	Ordered Categorical
V00KSXRKN2	Right knee symptoms: feel grinding, hear clicking or any other type of noise when knee moves last 7 days	Ordered Categorical
V00WPRKN1	Right knee pain: walking, last 7 days	Ordered Categorical
P01RXRKOA	Right knee baseline radiographic OA (Yes/No)	Binary
V00KPRKN1	Right knee pain: twisting/pivoting on knee last 7 days	Ordered Categorical
P01PMRKRCV	Right knee pain: severity, past 30 days rated on scale of 0-10	Continuous
V00P7RKRCV	Right knee pain: severity, past 7 days, rated on scale of 0-10	Continuous
V00P7RKFR	Right knee pain: how often	Ordered Categorical
V00KSXRKN5	Right knee symptoms: bend knee fully, last 7 days	Ordered Categorical
V00KSXRKN1	Right knee symptoms: swelling, last 7 days	Ordered Categorical
P01KPNR12	Right knee pain, aching or stiffness: any, past 12 months	Binary
P01KPNREV	Right knee pain, aching or stiffness: ever had more than half the days of a month	Binary
P01KSURGR	Right knee, ever have surgery or arthroscopy	Binary
P01INJR	Right knee, ever injured badly enough to limit ability to walk for at least two days	Binary
